# Supplementary material for: Single-cell transcriptomic profiling of bronchial lymph nodes reveals mechanisms of PRRSV escape from host adaptive immunity
Source: Front Immunol. 2026 Jul 15;17:1869357. doi: 10.3389/fimmu.2026.1869357 (PMC13416528; doi:10.3389/fimmu.2026.1869357)
Supplement: Supplementary file 1 [file Table1.xlsx]

## Sheet: Sheet1
Cell type	Marker genes
Naive CD4+ T cell	CCR7、SELL、TCF7、LEF1、IL7R
Naive CD8+ T cell	CCR7、SELL、TCF7、LEF1、IL7R
Cytotoxic CD8+ T cell	GZMA、GZMH、GZMM、GNLY、PRF1、NKG7
CD4+ Tcm	CCR7、SELL、TCF7、LEF1
CD8+ Tcm	CCR7、SELL、TCF7、LEF1
CD8+ Tem	EOMES、GZMH、GZMM、GZMK、ZNF683
Tfh	CXCR5、TNFRSF4、ICOS
Treg	FOXP3、IL2RA、CTLA4
CD4+ Tex	PDCD1、LAG3、CTLA4
RAG1-CD4⁺CD8⁺ T cell	CD4、CD8A、CD8B
RAG1⁺CD4⁺CD8⁺ T cell	RAG1、RAG2、CD4、CD8A、CD8B
CD2- γδ T cell	SOX13、GATA3、RHEX
Proliferating T cell	TOP2A、STMN1、TUBA1B
NKT cell	NCR1、KLRB1、PRF1
Naive B cells	CXCR4、KLF2
GC B cells in the LZ	AICDA、BCL6、MEF2B
GC B cells in the DZ	TOP2A、TPX2、STMN1、AICDA、BCL6、MEF2B
Marginal zone B cells	MAML2、EBF1
Plasma cells	SDC1、XBP1、MZB1、SSR4
Plasmablasts	NPM3、NPM1、BCL2A1
Memory B cells	CD27、CCR7
Actived memory B cells	GPX1、ISG20
Bregs	CD24、CD1D、IL10
